# Supplementary material for: Blood metabolomic and transcriptomic signatures stratify patient subgroups in multiple sclerosis according to disease severity
Source: iScience. 2024 Feb 15;27(3):109225. doi: 10.1016/j.isci.2024.109225 (PMC10907838; doi:10.1016/j.isci.2024.109225)
Supplement: Table S10. Differentially expressed gene (DEG) lists for major enriched pathways; Metabolism of RNA, Cellular response to stress, Metabolism of lipids, Cellular respiration, Immune effector response, related to Figure 3 and Figure S3 [file mmc2.xlsx]

## Sheet: Sheet1
Table S10: Differentially expressed gene (DEG) lists for major enriched pathways
Metabolism of RNA							Cellular Response to Stress							Metabolism of Lipids							Cellular Respiration							Immune effector response							tRNA Processing
Id	RRMS	SPMS	FC	pvalue	padj		Id	RRMS	SPMS	FC	pvalue	padj		Id	RRMS	SPMS	FC	pvalue	padj		Id	RRMS	SPMS	FC	pvalue	padj		Id	RRMS	SPMS	FC	pvalue	padj		Id	RRMS	SPMS	FC	pvalue	padj
ELAC2	10.2598	130.435	12.0883	9.28495e-37	1.40677e-33		PPP1R15A	79.3604	561.48	7.05497	4.75519e-25	2.49392e-22		HEXB	38.0561	254.598	6.62226	1.40912e-40	3.84296e-37		PFN1	1115.54	11023.5	9.90396	4.20388e-83	5.73242e-79		CFP	434.225	2788.17	6.4319	5.21523e-30	5.92624e-27		ELAC2	10.2598	130.435	12.0883	9.28495e-37	1.40677e-33
SNRPA	36.6562	153.389	4.36155	4.15763e-25	2.26774e-22		EXOSC4	14.8162	86.5562	5.68055	7.16912e-24	3.15349e-21		MID1IP1	12.9463	100.902	7.36841	4.96515e-28	4.49406e-25		IKBKG	12.8662	128.125	10.1091	6.4962e-34	8.85822e-31		SPON2	14.4441	271.76	17.9138	7.65475e-30	8.02924e-27		TSEN54	25.0073	83.9789	3.39106	5.55655e-11	4.32966e-09
EXOSC4	14.8162	86.5562	5.68055	7.16912e-24	3.15349e-21		MAP1LC3B	234.412	688.604	2.95769	1.22641e-23	4.91863e-21		ATP5D	15.9397	146.33	9.22128	3.96689e-25	2.25385e-22		BAD	8.82433	96.1652	11.5088	7.82286e-33	9.6975e-30		FUT7	18.8283	306.554	17.1132	2.28567e-21	5.88063e-19		DUS3L	11.9717	49.0448	4.04358	1.32112e-10	9.68534e-09
LSM4	19.1278	141.599	7.67079	4.90348e-20	1.09613e-17		YIF1A	34.6397	142.357	4.33533	1.95303e-22	6.0526e-20		MED25	7.67555	162.792	21.0002	4.13704e-24	1.88042e-21		ATP5D	15.9397	146.33	9.22128	3.96689e-25	2.25385e-22		JUNB	12.1504	94.7808	7.73037	3.9149e-21	9.53279e-19		CCR5	60.1759	25.6389	0.423103	4.66071e-08	2.09057e-06
C1QBP	58.5986	280.971	4.78111	2.03784e-19	4.34187e-17		NCOR1	403.328	809.533	2.01636	5.23733e-21	1.25292e-18		NCOR1	403.328	809.533	2.01636	5.23733e-21	1.25292e-18		MAP1LC3B	234.412	688.604	2.95769	1.22641e-23	4.91863e-21		C1QBP	58.5986	280.971	4.78111	2.03784e-19	4.34187e-17		DUS1L	20.8466	50.7333	2.47464	1.2899e-07	5.18851e-06
SNAPC2	3.8186	43.8095	11.335	4.95706e-18	8.5945e-16		SCO1	15.8829	66.7028	4.17538	9.37052e-18	1.57749e-15		INPP5K	107.688	536.386	5.03395	1.0689e-20	2.51303e-18		KIF5B	106.623	385.1	3.59312	2.23546e-23	7.81608e-21		RIPK2	19.541	90.8573	4.3459	2.10716e-15	2.71069e-13		YARS	130.258	213.639	1.65839	9.90848e-07	3.43796e-05
EIF4H	288.427	704.68	2.44789	1.21338e-17	1.94655e-15		HSF1	5.48429	46.3243	9.34042	1.01205e-15	1.36636e-13		PIAS4	5.73307	54.0109	11.7441	2.65792e-18	4.96485e-16		RTN3	603.709	2089.44	3.45758	4.51284e-23	1.53843e-20		PHB2	74.3602	248.933	3.39269	4.85124e-14	5.16809e-12		NUP210	161.09	301.339	1.87493	3.20849e-06	9.9434e-05
NXT1	2.44999	52.1565	22.7617	7.66202e-16	1.06612e-13		RPS19BP1	28.4775	110.775	3.77563	3.21143e-15	4.01753e-13		PITPNM1	12.0442	83.008	7.45108	4.97921e-18	8.5945e-16		MRPL34	18.3541	90.8774	5.23321	4.07926e-19	8.18012e-17		MAD2L2	22.9593	68.1153	2.93886	1.44367e-10	1.05272e-08		GOT2	237.379	154.648	0.651907	1.4683e-05	0.000406121
CSNK1D	236.386	639.318	2.71376	1.94086e-15	2.52053e-13		PSME3	262.534	615.99	2.36136	4.20426e-15	5.1648e-13		PLD4	24.6344	204.491	8.46034	3.46491e-17	5.36903e-15		SCO1	15.8829	66.7028	4.17538	9.37052e-18	1.57749e-15		STX4	51.2289	127.23	2.59207	1.6849e-10	1.19663e-08		TP53RK	10.8949	33.9157	2.9617	4.65452e-05	0.00114153
PSME3	262.534	615.99	2.36136	4.20426e-15	5.1648e-13		SQSTM1	458.328	1155.36	2.52908	3.27457e-14	3.51591e-12		COL4A3BP	137.603	340.264	2.44628	1.34707e-16	1.95412e-14		IDH2	83.4888	395.958	4.7378	2.09624e-16	3.00888e-14		MAP3K7	74.795	159.395	2.07344	3.95456e-10	2.66952e-08		OSGEP	249.968	158.968	0.633538	8.15933e-05	0.00186993
ELL	57.3493	256.176	4.49428	7.10042e-15	8.4931e-13		KDM6B	92.3442	296.5	3.22506	4.24032e-13	4.22051e-11		PARP16	27.0094	101.744	3.84989	9.06609e-16	1.24874e-13		NXT1	2.44999	52.1565	22.7617	7.66202e-16	1.06612e-13		TICAM1	11.6072	53.8457	4.84349	2.35494e-09	1.35493e-07		TRMT61A	4.31142	16.1285	4.1502	8.42907e-05	0.00192205
USP39	61.4594	191.014	3.11649	9.52754e-15	1.11041e-12		H1F0	68.4319	352.404	5.11756	1.42348e-11	1.22079e-09		AGPAT2	4.358	48.3604	10.7303	1.58711e-15	2.10115e-13		AKR7A2	23.8079	113.355	5.03363	2.35126e-15	2.99643e-13		PRAM1	136.873	329.433	2.41212	3.55731e-08	1.63877e-06		PRMT5	144.17	92.9242	0.643648	0.000135245	0.00291342
HNRNPM	259.855	783.087	3.00305	1.59807e-12	1.49255e-10		MYDGF	77.6064	323.522	4.26945	1.58107e-10	1.14071e-08		VAPA	454.582	1110.42	2.44887	1.19098e-13	1.23032e-11		UQCRFS1	55.7986	157.272	2.89034	2.0043e-14	2.222e-12		WAS	187.901	392.041	2.08129	1.27717e-07	5.1525e-06		NUP107	158.001	96.3457	0.605883	0.000158466	0.00335013
EIF4A3	33.5118	175.536	5.31641	2.32246e-12	2.12544e-10		CBX8	4.58789	30.2041	6.53059	3.86411e-10	2.62144e-08		NDUFS3	39.7369	157.166	4.128	4.61543e-13	4.49543e-11		UBQLN1	68.5002	194.543	2.80989	2.76111e-14	3.01204e-12		FAM49B	364.357	648.109	1.77363	3.09464e-07	1.1467e-05		TRMT6	18.3984	46.7195	2.63472	0.000271566	0.00532525
INTS1	1.93098	25.9117	15.2012	3.7507e-12	3.36477e-10		MAP2K7	43.3055	122.884	2.95649	2.35847e-08	1.12885e-06		SUMF1	27.1733	99.7734	3.78883	2.17456e-11	1.80807e-09		SQSTM1	458.328	1155.36	2.52908	3.27457e-14	3.51591e-12		ZC3H12A	22.8009	61.2946	2.62796	6.45973e-07	2.27023e-05		POLR2L	502.765	309.711	0.618685	0.000275447	0.0053657
LSM7	28.5661	106.704	3.78187	2.11417e-11	1.76864e-09		SIN3B	32.2257	80.1132	2.49252	3.37075e-08	1.56872e-06		INPP5D	252.405	646.113	2.58234	8.23557e-11	6.2389e-09		PHB2	74.3602	248.933	3.39269	4.85124e-14	5.16809e-12		CD1D	126.047	269.278	2.10891	1.07389e-06	3.68854e-05		NUP50	391.448	610.747	1.55637	0.000601992	0.0103877
UTP18	21.3378	111.503	5.1448	2.27223e-11	1.85534e-09		LMNA	31.9907	108.359	3.36515	4.11274e-08	1.86938e-06		CSNK1G2	12.1578	47.6663	3.91355	1.56895e-10	1.13799e-08		RAB1A	135.351	299.142	2.1801	1.77755e-13	1.81904e-11		PKN1	157.919	383.633	2.45291	1.47221e-06	4.89637e-05		CTU2	1.35539	8.94739	8.90491	0.000658223	0.0111221
TSEN54	25.0073	83.9789	3.39106	5.55655e-11	4.32966e-09		ETS1	274.489	80.6139	0.294595	8.0202e-08	3.39638e-06		FDXR	3.60912	31.5878	8.66122	2.42559e-10	1.68752e-08		PTPN1	160.78	395.804	2.48252	1.78756e-13	1.81904e-11		IRF7	0	6.05504	32.7019	1.54332e-06	5.09557e-05		DDX1	223.405	143.257	0.638589	0.00070448	0.011758
DUS3L	11.9717	49.0448	4.04358	1.32112e-10	9.68534e-09		SHC1	214.148	392.693	1.84798	9.12632e-08	3.81738e-06		HINT2	4.1206	31.9185	7.85721	6.6431e-10	4.27289e-08		NDUFS3	39.7369	157.166	4.128	4.61543e-13	4.49543e-11		SPI1	70.388	160.253	2.28792	9.24956e-06	0.00026553		NARS2	11.88	27.552	2.33465	0.000728031	0.0119896
GTF3A	131.313	342.662	2.59566	1.90367e-10	1.345e-08		ATP6V1B2	2126.64	4475.03	2.10493	1.20839e-07	4.93342e-06		STARD3	114.625	327.317	2.88795	9.99228e-10	6.27902e-08		UBQLN2	125.216	296.504	2.34597	1.63218e-12	1.51405e-10		NDFIP1	258.835	447.46	1.72559	1.25125e-05	0.000352522		NUP85	212.796	138.45	0.647099	0.000882844	0.0139495
RRP7A	76.298	259.917	3.36982	4.58792e-10	3.03693e-08		RPL7	350.057	894.113	2.54662	1.33569e-07	5.34117e-06		ARSA	83.41	308.34	3.70546	1.08684e-09	6.70592e-08		FDXR	3.60912	31.5878	8.66122	2.42559e-10	1.68752e-08		CD47	249.027	457.053	1.82464	1.34444e-05	0.000375672		WDR4	47.7529	22.9036	0.488767	0.00119216	0.0178053
CNOT8	308.788	527.101	1.6987	5.68995e-10	3.71235e-08		ADD1	429.368	673.435	1.57758	1.50034e-07	5.93005e-06		PLBD1	367.056	904.187	2.4673	1.79098e-09	1.04815e-07		UBE2J2	37.6181	109.459	3.08374	1.31698e-09	7.94615e-08		PYCARD	401.258	765.653	1.91518	1.88849e-05	0.000509929		HSPA13	76.0304	43.9077	0.565611	0.00203062	0.0271466
NOC2L	22.5578	107.304	4.58175	8.73689e-10	5.51557e-08		RPL34	111.552	366.034	3.2789	7.0042e-07	2.45525e-05		PHOSPHO1	448.345	1712.01	3.8298	4.41845e-09	2.47942e-07		HCCS	64.6308	135.081	2.14549	8.37312e-09	4.37455e-07		A2M	129.944	69.2558	0.537021	2.5652e-05	0.000676579		FBL	44.4002	94.5486	2.15844	0.00224467	0.0293745
SRSF4	161.877	399.994	2.46863	1.20415e-09	7.33029e-08		SERP1	72.9058	185.955	2.54901	1.04853e-06	3.61053e-05		HSD17B1	10.0433	43.6389	4.27131	6.07574e-09	3.27465e-07		FUS	71.2359	174.394	2.43518	8.98508e-09	4.65858e-07		MZB1	243.072	69.3762	0.286429	2.62659e-05	0.000688774		SCMH1	43.8043	26.8063	0.608827	0.0030773	0.0380436
FUS	71.2359	174.394	2.43518	8.98508e-09	4.65858e-07		DNAJB6	252.152	438.922	1.72917	1.77858e-06	5.81599e-05		OSBPL5	6.01767	40.4874	6.37204	2.07416e-08	1.00652e-06		ISCU	136.914	579.974	4.24358	2.00262e-08	9.82279e-07		FADD	20.0364	47.2399	2.41715	2.79733e-05	0.000727946		G3BP2	441.038	252.639	0.570096	0.00356177	0.0427161
ERCC2	11.2456	38.4485	3.4866	1.44433e-08	7.24079e-07		NUP210	161.09	301.339	1.87493	3.20849e-06	9.9434e-05		ABCD1	2.39461	24.4027	10.1395	2.413e-08	1.14647e-06		NRF1	154.525	69.5162	0.450572	2.0098e-08	9.82279e-07		LAMP1	50.9049	98.4014	1.9767	3.58779e-05	0.000912744
SMG9	49.3812	119.246	2.42655	1.68901e-08	8.37502e-07		DNAJB1	374.365	623.742	1.65572	3.33041e-06	0.000102746		NAAA	129.701	377.662	2.9229	2.55379e-08	1.20915e-06		MAP2K7	43.3055	122.884	2.95649	2.35847e-08	1.12885e-06		DNAJB9	30.2654	69.7998	2.28332	3.63487e-05	0.000922298
NGRN	40.249	137.379	3.56362	3.96575e-08	1.81245e-06		CDKN2A	0	5.4781	29.7552	4.97201e-06	0.000149335		SIN3B	32.2257	80.1132	2.49252	3.37075e-08	1.56872e-06		PDK4	54.6088	168.147	3.00017	4.92188e-08	2.19329e-06		BCL10	168.734	311.037	1.844	3.96349e-05	0.000988047
PELP1	13.4066	59.9745	4.65238	5.78259e-08	2.53541e-06		COX7B	15.6995	46.4139	2.98632	6.24297e-06	0.000183073		POMC	0.214922	14.4937	52.6515	5.56772e-08	2.44908e-06		POMC	0.214922	14.4937	52.6515	5.56772e-08	2.44908e-06		BLK	41.7364	126.835	3.01348	4.63942e-05	0.00113988
WDR18	8.32458	43.1584	6.09567	6.32518e-08	2.74682e-06		AGO3	32.9173	63.1219	1.89786	7.65875e-06	0.000222202		CPTP	6.36011	28.1903	4.47185	1.67991e-07	6.50772e-06		LHPP	61.6278	166.362	2.75673	9.48877e-08	3.94478e-06		TNFSF13B	475.409	975.077	2.05259	4.95584e-05	0.00120675
RPUSD3	68.5168	154.751	2.25247	8.84637e-08	3.71166e-06		FZR1	23.082	68.7378	3.18162	1.32774e-05	0.000371766		INPPL1	25.5361	69.7513	2.64774	1.68544e-07	6.51068e-06		ATP6V1B2	2126.64	4475.03	2.10493	1.20839e-07	4.93342e-06		ARID5A	132.426	295.625	2.25356	7.14403e-05	0.00166935
SNAPC3	27.8312	75.1944	2.74041	1.27187e-07	5.14673e-06		RELA	226.673	423.534	1.87214	2.14963e-05	0.000575881		PIGQ	15.2893	66.7681	4.39756	3.66778e-07	1.33727e-05		GBAS	20.9749	57.8401	2.66091	1.27196e-07	5.14673e-06		CARD9	0.536129	9.3114	16.0212	7.70792e-05	0.00177843
DUS1L	20.8466	50.7333	2.47464	1.2899e-07	5.18851e-06		HIF1AN	205.867	314.834	1.53507	2.31105e-05	0.000615497		DUT	20.7	50.1091	2.50661	1.25783e-06	4.25602e-05		MMP9	187.412	1369.94	7.29958	1.96196e-07	7.4939e-06		NCF1	89.5024	173.813	1.93695	0.000148968	0.00315914
RPL7	350.057	894.113	2.54662	1.33569e-07	5.34117e-06		NOTCH1	29.5334	75.9587	2.47572	2.41075e-05	0.0006408		ST3GAL2	67.6486	150.105	2.24843	1.5222e-06	5.05031e-05		PRNP	19.9957	61.6758	3.00877	3.13425e-07	1.15823e-05		RARA	31.0252	61.7901	2.00763	0.000274734	0.00535947
SRSF1	220.754	382.411	1.73012	3.52379e-07	1.29168e-05		ARNTL	74.9959	134.797	1.77848	3.01378e-05	0.00077626		DNAJC30	18.9665	56.4992	2.88909	2.21283e-06	7.09981e-05		FXN	23.1073	79.7551	3.53191	3.76952e-07	1.3707e-05		ARRB2	2568.56	4245.28	1.6536	0.000661965	0.0111509
ZC3H12A	22.8009	61.2946	2.62796	6.45973e-07	2.27023e-05		DNAJB9	30.2654	69.7998	2.28332	3.63487e-05	0.000922298		LPPR2	67.0279	172.588	2.57274	5.52313e-06	0.0001648		RAF1	466.846	840.846	1.80254	6.20527e-07	2.18644e-05		DDX1	223.405	143.257	0.638589	0.00070448	0.011758
RPL34	111.552	366.034	3.2789	7.0042e-07	2.45525e-05		RPS3A	112.284	258.296	2.30594	5.18294e-05	0.00124867		ABHD3	210.083	343.255	1.6358	1.55981e-05	0.000429687		ADPGK	172.027	289.402	1.66953	1.37196e-06	4.61926e-05		PIK3R6	27.8163	61.7121	2.19328	0.000720324	0.0119493
YARS	130.258	213.639	1.65839	9.90848e-07	3.43796e-05		RPL9	82.8396	184.654	2.21581	6.46643e-05	0.00152818		SRD5A1	8.94501	28.2933	3.69743	1.84955e-05	0.0005014		HTRA2	23.2023	48.1529	2.15134	1.72018e-06	5.63855e-05		CCR2	614.715	356.699	0.578693	0.000778558	0.0126991
EIF4G1	83.3237	173.703	2.05471	2.65314e-06	8.41354e-05		CARM1	23.1651	62.7359	2.89436	8.37728e-05	0.00191344		ACOT4	1.16709	11.4833	8.37565	2.44361e-05	0.000647652		RB1CC1	129.898	230.259	1.75491	2.04743e-06	6.60018e-05		SUSD4	8.37614	24.0435	2.8258	0.000989681	0.0153899
NUP210	161.09	301.339	1.87493	3.20849e-06	9.9434e-05		P4HB	759.732	1237.43	1.63013	0.000119269	0.00261937		GPAA1	93.1249	249.461	2.71402	2.47356e-05	0.000653671		DNAJC30	18.9665	56.4992	2.88909	2.21283e-06	7.09981e-05		NFKBID	16.6135	36.441	2.14349	0.00113776	0.017143
PABPC1	3064.56	4667.15	1.52291	3.89353e-06	0.000118775		NCF1	89.5024	173.813	1.93695	0.000148968	0.00315914		ST3GAL4	23.3381	74.146	3.19335	2.77704e-05	0.000725436		TNFRSF1A	961.343	2230.5	2.32173	2.52679e-06	8.08811e-05		DDX60	141.925	94.5746	0.659423	0.00428166	0.0496047
TSR3	2.723	14.0453	5.36025	4.40285e-06	0.000133416		NUP107	158.001	96.3457	0.605883	0.000158466	0.00335013		ARNTL	74.9959	134.797	1.77848	3.01378e-05	0.00077626		MRPL11	28.7465	71.8948	2.49522	2.77417e-06	8.77692e-05
ZFP36	308.925	665.193	2.15141	5.15177e-06	0.000154395		RPL31	106.901	250.487	2.33417	0.000162478	0.0034033		PPP1CC	63.8129	106.859	1.63435	3.84157e-05	0.000964921		NUP210	161.09	301.339	1.87493	3.20849e-06	9.9434e-05
AGO3	32.9173	63.1219	1.89786	7.65875e-06	0.000222202		UBE2D2	45.7598	86.5982	1.83704	0.000227575	0.00456355		IMPDH1	214.685	446.674	2.09307	3.96333e-05	0.000988047		MAP1LC3A	5.42974	20.53	3.99519	3.32958e-06	0.000102746
ZNF622	173.262	304.919	1.77581	2.78446e-05	0.000725982		HELZ2	51.7	102.474	2.03491	0.000248627	0.0049421		SMPD4	34.5238	71.4462	2.03418	7.36988e-05	0.00171202		HAGH	181.78	597.385	3.31441	5.79103e-06	0.000171294
TP53RK	10.8949	33.9157	2.9617	4.65452e-05	0.00114153		ZBTB17	55.2522	111.196	2.02183	0.000408703	0.00752102		CARM1	23.1651	62.7359	2.89436	8.37728e-05	0.00191344		CLTA	17.6611	39.8349	2.32005	5.97768e-06	0.000176051
RPS3A	112.284	258.296	2.30594	5.18294e-05	0.00124867		RPS24	58.2517	113.76	1.9233	0.000434735	0.0079358		GALC	59.1751	106.828	1.75028	0.000147134	0.00312998		COX7B	15.6995	46.4139	2.98632	6.24297e-06	0.000183073
RNPS1	439.638	679.452	1.54714	6.04927e-05	0.00144462		RPL23	85.5117	164.074	1.935	0.000513665	0.00917416		PBX1	7.69791	25.181	3.3661	0.00016468	0.00343885		ATG2A	54.2936	147.999	2.7166	1.30441e-05	0.000365987
RPL9	82.8396	184.654	2.21581	6.46643e-05	0.00152818		NUP50	391.448	610.747	1.55637	0.000601992	0.0103877		PIP5K1C	29.411	67.0123	2.34522	0.000208652	0.00427186		GOT2	237.379	154.648	0.651907	1.4683e-05	0.000406121
SF3A1	413.3	681.446	1.649	6.8405e-05	0.0016027		WIPI1	70.4489	120.059	1.72869	0.000633159	0.0107385		PTPMT1	15.8741	37.1568	2.34547	0.000217755	0.00443179		SRD5A1	8.94501	28.2933	3.69743	1.84955e-05	0.0005014
PRCC	328.166	514.486	1.57079	7.56673e-05	0.00175109		RPS7	35.7312	78.8911	2.1637	0.000649866	0.0109945		SNCA	532.159	2253.66	4.2418	0.000226658	0.00455857		BBC3	4.36773	16.4264	3.9058	1.94539e-05	0.000523223
OSGEP	249.968	158.968	0.633538	8.15933e-05	0.00186993		KPTN	6.55816	17.9002	2.99776	0.000670947	0.0112673		HELZ2	51.7	102.474	2.03491	0.000248627	0.0049421		RELA	226.673	423.534	1.87214	2.14963e-05	0.000575881
TRMT61A	4.31142	16.1285	4.1502	8.42907e-05	0.00192205		TCEB1	40.9617	65.1416	1.60054	0.000730796	0.0120207		RFK	5.13048	19.3273	3.3979	0.000284087	0.00551039		FADD	20.0364	47.2399	2.41715	2.79733e-05	0.000727946
SURF6	9.68014	24.5455	2.57005	9.54803e-05	0.00213788		FKBP4	43.3611	76.6193	1.78745	0.000788929	0.012806		ELOVL4	1.27533	7.55206	5.98807	0.000478178	0.00862217		GLRX2	4.71307	17.4412	3.598	2.86709e-05	0.000743264
IGF2BP2	35.6338	114.104	3.33001	0.000101704	0.00226607		COX6C	40.8476	86.1875	2.09351	0.000797135	0.0128788		GUCY1B3	13.7378	30.9571	2.28502	0.00056405	0.00981044		SLC16A3	181.11	370.578	2.05095	2.99246e-05	0.000772826
DDX54	12.2395	32.5363	2.62077	0.000125798	0.00274023		UBXN7	145.806	87.7514	0.594121	0.000817671	0.0131794		INSIG1	35.6159	61.1536	1.68345	0.000626762	0.0106778		ATP6AP1	1006.7	1631.37	1.62005	3.06896e-05	0.000788104
PRMT5	144.17	92.9242	0.643648	0.000135245	0.00291342		CDKN2D	73.7373	133.771	1.85041	0.000873819	0.0138712		CYP4F22	1.51203	8.81858	5.48984	0.000638076	0.0108084		ANXA11	298.452	505.091	1.70122	3.53795e-05	0.000901748
NUP107	158.001	96.3457	0.605883	0.000158466	0.00335013		NUP85	212.796	138.45	0.647099	0.000882844	0.0139495		ACAA1	63.3669	105.805	1.68606	0.000661217	0.0111509		PPP1CC	63.8129	106.859	1.63435	3.84157e-05	0.000964921
RPL31	106.901	250.487	2.33417	0.000162478	0.0034033		LRPPRC	65.0091	108.761	1.64468	0.00114988	0.0172876		PIK3R6	27.8163	61.7121	2.19328	0.000720324	0.0119493		TIMM50	63.6119	126.787	2.01491	5.16132e-05	0.00124566
TRMT6	18.3984	46.7195	2.63472	0.000271566	0.00532525		SRXN1	47.094	104.384	2.25879	0.0013079	0.0190133		GDE1	146.754	234.305	1.61642	0.000763637	0.0124706		LINC00116	83.2647	44.0405	0.532581	8.01994e-05	0.0018473
POLR2L	502.765	309.711	0.618685	0.000275447	0.0053657		KLHDC3	219.422	346.227	1.58975	0.00150099	0.0212981		ACBD6	26.125	53.8832	2.02246	0.000854722	0.0136156		NCF1	89.5024	173.813	1.93695	0.000148968	0.00315914
TRAF7	50.6527	88.5952	1.75218	0.000359611	0.00676366		EXOSC5	200.696	132.568	0.666058	0.00152485	0.0215694		PRKD2	103.838	160.302	1.54209	0.000859077	0.0136691		NUP107	158.001	96.3457	0.605883	0.000158466	0.00335013
RRP7BP	17.3886	50.7924	2.97727	0.000364801	0.00684241		ATP6V0C	2738.87	5142.95	1.87881	0.00174311	0.0239542		PNPLA2	19.5085	45.8608	2.47307	0.000881769	0.0139495		SLC2A1	119.682	262.164	2.20686	0.000200386	0.00412136
RRS1	3.45156	16.0459	4.28406	0.000383777	0.0071204		RPS27L	21.4491	42.2591	1.93616	0.00192142	0.0259411		SCAP	61.2299	111.874	1.84003	0.000882393	0.0139495		AXIN1	60.6274	100.353	1.66146	0.000205389	0.00421157
RPS24	58.2517	113.76	1.9233	0.000434735	0.0079358		HSPA13	76.0304	43.9077	0.565611	0.00203062	0.0271466		MTMR14	183.537	280.073	1.53582	0.00105641	0.0161313		SNCA	532.159	2253.66	4.2418	0.000226658	0.00455857
RPL23	85.5117	164.074	1.935	0.000513665	0.00917416		RRAGA	32.6562	60.1731	1.91403	0.00251444	0.0323464		CERS4	14.6408	32.4966	2.26043	0.00106251	0.016189		UQCRB	43.0116	75.3849	1.76775	0.000235494	0.00470161
NUP50	391.448	610.747	1.55637	0.000601992	0.0103877		RPS27	634.905	1166.87	1.83764	0.00272105	0.0344835		PPAPDC2	10.9723	27.3646	2.33012	0.00106494	0.016189		HDAC2	37.3558	74.1585	1.97416	0.000248272	0.0049421
RPS7	35.7312	78.8911	2.1637	0.000649866	0.0109945		CRTC1	20.6145	40.7049	1.98937	0.00274519	0.0346285		PLCD1	72.0862	119.958	1.65365	0.00112368	0.0169685		POLR2L	502.765	309.711	0.618685	0.000275447	0.0053657
CTU2	1.35539	8.94739	8.90491	0.000658223	0.0111221		SCMH1	43.8043	26.8063	0.608827	0.0030773	0.0380436		G0S2	12.6671	28.4735	2.33714	0.00119158	0.0178053		GALK1	108.896	227.503	2.10996	0.000293908	0.00565265
DDX1	223.405	143.257	0.638589	0.00070448	0.011758		COX5A	132.844	209.235	1.59572	0.0035779	0.0427967		QPRT	3.13672	9.51324	3.2993	0.0013396	0.0193503		PPIF	149.013	264.419	1.7759	0.000353739	0.00667162
NARS2	11.88	27.552	2.33465	0.000728031	0.0119896									DGKZ	92.2391	171.304	1.87159	0.00136393	0.0195981		PGLS	172.337	322.785	1.89043	0.000362116	0.0068014
SHQ1	86.575	51.5953	0.603399	0.000797101	0.0128788									SCD5	0.123398	4.45713	16.4381	0.0016706	0.023269		QDPR	13.2028	34.0766	2.6942	0.000366957	0.0068734
SARNP	57.6375	90.4296	1.59602	0.000844165	0.0134948									ATP6V0C	2738.87	5142.95	1.87881	0.00174311	0.0239542		FOXK1	16.0824	38.8812	2.34386	0.000414519	0.00761777
NUP85	212.796	138.45	0.647099	0.000882844	0.0139495									PNPLA6	136.139	258.54	1.90785	0.00221267	0.0290116		CYC1	27.3128	76.3912	2.85969	0.000437289	0.00797176
SNRNP25	5.33063	14.2909	2.63366	0.00103663	0.0159836									APOBR	201.467	362.105	1.79636	0.00261831	0.0334614		MAP2K2	96.5464	165.365	1.72381	0.000458903	0.0082992
WDR4	47.7529	22.9036	0.488767	0.00119216	0.0178053									MED30	64.5986	104.329	1.64964	0.00270158	0.0343325		OGDH	207.972	374.912	1.81113	0.00059648	0.0103218
NAT10	171.069	105.212	0.612984	0.00121375	0.0180684									SLC25A1	28.204	47.5033	1.73316	0.00289867	0.0361963		NUP50	391.448	610.747	1.55637	0.000601992	0.0103877
DCPS	156.811	100.774	0.646197	0.00128554	0.0187884									NDUFB10	140.342	215.815	1.56627	0.00322086	0.0393192		NFKBIA	242.573	385.797	1.59351	0.000605527	0.0103992
EXOSC5	200.696	132.568	0.666058	0.00152485	0.0215694									PLA2G12A	38.4261	69.7179	1.82368	0.0032551	0.0395955		WIPI1	70.4489	120.059	1.72869	0.000633159	0.0107385
RSL24D1	39.4506	86.346	2.14431	0.00154939	0.0218449									RUFY1	192.984	322.225	1.67051	0.00426425	0.049445		ACAA1	63.3669	105.805	1.68606	0.000661217	0.0111509
C19orf43	22.969	42.404	2.01309	0.00185934	0.0252027																COX6C	40.8476	86.1875	2.09351	0.000797135	0.0128788
RPS27L	21.4491	42.2591	1.93616	0.00192142	0.0259411																PRKD2	103.838	160.302	1.54209	0.000859077	0.0136691
DHX37	21.4313	45.5347	2.05492	0.00221211	0.0290116																NUP85	212.796	138.45	0.647099	0.000882844	0.0139495
NAF1	5.47942	16.3249	2.78182	0.00222391	0.0291309																RHOT2	145.316	245.434	1.703	0.00100818	0.01564
FBL	44.4002	94.5486	2.15844	0.00224467	0.0293745																LRPPRC	65.0091	108.761	1.64468	0.00114988	0.0172876
WDR75	99.4858	59.0126	0.585754	0.00262298	0.0334672																PDHX	63.4367	38.1192	0.606185	0.00143183	0.0204659
RPS27	634.905	1166.87	1.83764	0.00272105	0.0344835																ATP6V0C	2738.87	5142.95	1.87881	0.00174311	0.0239542
PPIH	82.6871	47.3556	0.584294	0.00381519	0.0448988																MGST1	95.5282	51.1951	0.534234	0.00289751	0.0361963
BOP1	9.6432	21.7355	2.20287	0.00389109	0.0455833																NDUFB10	140.342	215.815	1.56627	0.00322086	0.0393192
NOL11	158.54	103.798	0.650934	0.00391597	0.0458354																COX5A	132.844	209.235	1.59572	0.0035779	0.0427967
																					ATXN2L	89.5739	145.921	1.64777	0.00366788	0.0436194
