# Supplementary material for: Blood metabolomic and transcriptomic signatures stratify patient subgroups in multiple sclerosis according to disease severity
Source: iScience. 2024 Feb 15;27(3):109225. doi: 10.1016/j.isci.2024.109225 (PMC10907838; doi:10.1016/j.isci.2024.109225)
Supplement: Table S12. Differentially expressed genes (DEGs) identified by the gene-metabolite interaction network, related to Figure 4 [file mmc3.xlsx]

## Sheet: Sheet1
Table S12: Differentially expressed genes (DEGs) identified by the gene-metabolite interaction network (Figure 4)
*Within the top 10 downregulated genes
Gene	Gene name	Function	Metabolic pathway(s)	Transcriptomic pathway(s)	Log2FC	P-value (FDR)	Neurological and/or autoimmune disease
GOT2	Glutamic-oxaloacetic transaminase-2, mitochondrial	Glutamic-oxaloacetic transaminase is a pyridoxal phosphate-dependent enzyme which exists in cytoplasmic and inner-membrane mitochondrial forms, GOT1 / GOT2, respectively. GOT plays a role in amino acid metabolism and the urea and tricarboxylic acid cycles. The two enzymes are homodimeric and show close homology [provided by RefSeq, Oct 2013]	Gluconeogenesis Phenylalanine, tyrosine and tryptophan biosynthesis Phenylalanine metabolism tRNA processing tRNA metabolism Alanine and Aspartate metabolism	Metabolism of RNA tRNA processing Oxidative phosphorylation / Cellular respiration	-0.617	0.000406	Microcephaly [Karnebeek et al., 2019] Psoriasis [Sikora et al., 2019] [Baran et al., 2019] Multiple sclerosis [Shimizu et al., 2017]
YARS / YARS1	Tyrosyl-tRNA synthetase	Tyrosyl-tRNA synthetase belongs to the class I tRNA synthetase family. Cytokine activities have also been observed for the human tyrosyl-tRNA synthetase, after it is split into two parts, an N-terminal fragment that harbors the catalytic site and a C-terminal fragment found only in the mammalian enzyme. The N-terminal fragment is an interleukin-8-like cytokine, whereas the released C-terminal fra…	Phenylalanine, tyrosine and tryptophan biosynthesis; Aminoacyl tRNA synthesis	Metabolism of RNA Cellular amide metabolic process	0.73	3.44e-05	Autosomal dominant intermediate Charcot-Marie-Tooth disease type C [Sun et al., 2016] [Gonzaga-Jauregui et al., 2015] [Niehues et al., 2015]
CARM1 / PRMT4	Coactivator-associated arginine methyltransferase 1	This gene belongs to the protein arginine methyltransferase (PRMT) family. The encoded enzyme catalyzes the methylation of guanidino nitrogens of arginyl residues of proteins. The enzyme acts specifically on histones and other chromatin-associated proteins and is involved in regulation of gene expression. The enzyme may act in association with other proteins or within multi-protein complexes and …	Tyrosine metabolism; Lipid metabolism	Metabolism of lipids; Cellular responses to stress	1.53	0.00191	Psoriasis [Tsoi et al., 2012]
SLC25A1	Solute carrier family 25 (mitochondrial carrier; citrate transporter), member 1	This gene encodes a member of the mitochondrial carrier subfamily of solute carrier proteins. Members of this family include nuclear-encoded transporters that translocate small metabolites across the mitochondrial membrane. This protein regulates the movement of citrate across the inner membranes of the mitochondria. Mutations in this gene have been associated with combined D-2- and L-2-hydroxygl…	Gluconeogenesis; Lipid metabolism	Cellular amide metabolic process; Metabolism of lipids	0.793	0.0362	2-Hydroxyglutaric aciduria [Pop et al., 2018] [Majd et al., 2017] [Cohen et al., 2018] [Eguchi et al., 2017] Myasthenic syndrome [Majd et al., 2017] [Chaouch et al., 2014]
HAGH / GLO2	Hydroxyacylglutathione hydrolase	The enzyme encoded by this gene is classified as a thiolesterase and is responsible for the hydrolysis of S-lactoyl-glutathione to reduced glutathione and D-lactate. [provided by RefSeq, Oct 2013	Pyruvate metabolism; TCA cycle	Cellular amide metabolic process	1.73	0.000171	Alzheimer’s disease [Doert et al., 2015]
OGDH	Oxoglutarate (alpha-ketoglutarate) dehydrogenase (lipoamide)	This gene encodes one subunit of the 2-oxoglutarate dehydrogenase complex. This complex catalyzes the overall conversion of 2-oxoglutarate (alpha-ketoglutarate) to succinyl-CoA and CO(2) during the Krebs cycle. The protein is located in the mitochondrial matrix and uses thiamine pyrophosphate as a cofactor. A congenital deficiency in 2-oxoglutarate dehydrogenase activity is believed to lead to hy…	TCA cycle	Cellular amide metabolic process; Oxidative phosphorylation / Cellular respiration	0.857	0.0103	Oxoglutaricaciduria [Reid et al., 2016] Alzheimer’s disease [Supani et al., 2018] Parkinson’s disease [Supandi et al., 2018]
GAMT	Guanidinoacetate N-methyltransferase	The protein encoded by this gene is a methyltransferase that converts guanidoacetate to creatine, using S-adenosylmethionine as the methyl donor. Defects in this gene have been implicated in neurologic syndromes and muscular hypotonia, probably due to creatine deficiency and accumulation of guanidinoacetate in the brain of affected individuals. [provided by RefSeq, Feb 2012]	Amino acid metabolism		2.64	0.017	Guanidinoacetate methyltransferase deficiency (GAMT deficiency) [Iqbal et al., 2017] [Mercimek-Mahmutoglu et al., 2015] [Desroches et al., 2015]
QDPR	Quinoid dihydropteridine reductase	This gene encodes the enzyme dihydropteridine reductase, which catalyzes the NADH-mediated reduction of quinonoid dihydrobiopterin. This enzyme is an essential component of the pterin-dependent aromatic amino acid hydroxylating systems. Mutations in this gene resulting in QDPR deficiency include aberrant splicing, amino acid substitutions, insertions, or premature terminations. Dihydropteridine r…	Amino acid metabolism	Oxidative phosphorylation / Cellular respiration	1.43	0.00687	Dystonia / Dystonic disorder [Kambouris et al., 2000] [Larnaout et al., 1998]
RPL9	Ribosomal protein L9	This gene encodes a ribosomal protein that is a component of the 60S subunit. The protein belongs to the L6P family of ribosomal proteins. It is located in the cytoplasm. [provided by RefSeq, Feb 2016]	Amino acid metabolism	Metabolism of RNA Cellular responses to stress Cellular amide metabolic process	1.15	0.00153	Spinal muscular atrophy [Zheleznyakova et al., 2015]
PDHX	Pyruvate dehydrogenase complex component X	The pyruvate dehydrogenase (PDH) complex is located in the mitochondrial matrix and catalyzes the conversion of pyruvate to acetyl coenzyme A. The PDH complex thereby links glycolysis to Krebs cycle. The PDH complex contains three catalytic subunits, E1, E2, and E3, two regulatory subunits, E1 kinase and E1 phosphatase, and a non-catalytic subunit, E3 binding protein (E3BP). This gene encodes the…	Amino acid metabolism Pyruvate metabolism TCA cycle	Cellular amide metabolic process Oxidative phosphorylation / Cellular respiration	-0.722	0.0205	Pyruvate dehydrogenase E3-binding protein deficiency [Ivanov et al., 2014]
ACTN4	Actinin alpha 4	Alpha actinins belong to the spectrin gene superfamily which represents a diverse group of cytoskeletal proteins, including the alpha and beta spectrins and dystrophins. Alpha actinin is an actin-binding protein with multiple roles in different cell types. In nonmuscle cells, the cytoskeletal isoform is found along microfilament bundles and adherens-type junctions, where it is involved in binding…		Regulation of adhesion Regulation of DNA-binding transcription factor activity	1.07	0.00114	Lupus erythematosus [He et al., 2019] Lupus Nephritis [Singh et al., 2019]
MMP9	Matrix metallopeptidase 9	Proteins of the matrix metalloproteinase (MMP) family are involved in the breakdown of extracellular matrix in normal physiological processes, such as embryonic development, reproduction, and tissue remodeling, as well as in disease processes, such as arthritis and metastasis. Most MMP's are secreted as inactive proproteins which are activated when cleaved by extracellular proteinases. The enzyme…		Cellular amide metabolic process, Regulation of apoptotic signalling pathway Positive regulation of apoptotic process Autophagy Cytokine Signalling in Immune system Regulation of endopeptidase activity Neutrophil degranulation Regulation of cysteine-type endopeptidase activity	2.87	7.49e-06	Multiple sclerosis [Trentini et al., 2016] Ulcerative colitis [Marshall et al., 2015] Lupus Nephritis [Phillips et al., 2017]
KIF5B	Kinesin family member 5B	Enables identical protein binding activity; microtubule binding activity; and microtubule motor activity. Involved in several processes, including lysosome localization; natural killer cell mediated cytotoxicity; and positive regulation of protein localization to plasma membrane. Located in centriolar satellite; cytosol; and vesicle. [provided by Alliance of Genome Resources, Apr 2022]	-	Membrane trafficking Intracellular protein transport Golgi vesicle transport Oxidative phosphorylation / Cellular respiration Autophagy Metabolism of RNA	1.85	7.82e-21	Amytrophic lateral sclerosis [Panch et al., 2018] Spastic paraplegia [Schüle et al., 2008] [Fichera et al., 2004]
SERPINE1	Serpin family E member 1	This gene encodes a member of the serine proteinase inhibitor (serpin) superfamily. This member is the principal inhibitor of tissue plasminogen activator (tPA) and urokinase (uPA), and hence is an inhibitor of fibrinolysis. The protein also functions as a component of innate antiviral immunity. Defects in this gene are the cause of plasminogen activator inhibitor-1 deficiency (PAI-1 deficiency),…	-	Regulation of apoptotic signalling pathway Regulation of cell adhesion Regulation of endopeptidase activity TNFA signalling via NFKB	1.47	0.0362	Alzheimer’s disease [Kutz et al., 2012] [Shippy et al., 2022]
SCD5	Stearoyl-CoA desaturase 5	Stearoyl-CoA desaturase (SCD; EC 1.14.99.5) is an integral membrane protein of the endoplasmic reticulum that catalyzes the formation of monounsaturated fatty acids from saturated fatty acids. SCD may be a key regulator of energy metabolism with a role in obesity and dislipidemia. Four SCD isoforms, Scd1 through Scd4, have been identified in mouse. In contrast, only 2 SCD isoforms, SCD1 (MIM 6040…	-	Cellular amide metabolic process Metabolism of lipids	4.04	0.0233	Rheumatoid arthritis [Lu et al., 2014] [Tseng et al., 2013]
PLA2G12A	Phospholipase A2 group XIIA	Secreted phospholipase A2 (sPLA2) enzymes liberate arachidonic acid from phospholipids for production of eicosanoids and exert a variety of physiologic and pathologic effects. Group XII sPLA2s, such as PLA2G12A, have relatively low specific activity and are structurally and functionally distinct from other sPLA2s (Gelb et al., 2000 [PubMed 11031251]).[supplied by OMIM, Mar 2008]	-	Metabolism of lipids	0.867	0.0396	-
CST3	Cystatin C	The cystatin superfamily encompasses proteins that contain multiple cystatin-like sequences. Some of the members are active cysteine protease inhibitors, while others have lost or perhaps never acquired this inhibitory activity. There are three inhibitory families in the superfamily, including the type 1 cystatins (stefins), type 2 cystatins and the kininogens. The type 2 cystatin proteins are a …	-	Regulation of endopeptidase activity Neutrophil degranulation Regulation of cysteine-type endopeptidase activity	1.27	0.000286	Hereditary cerebral amyloid angiopathy [Jonsdottir et al., 2013] Alzheimer’s disease [Supharattanasitthi et al., 2019] [Lee et al., 2017]
SLC47A1	Solute carrier family 47 member 1	This gene is located within the Smith-Magenis syndrome region on chromosome 17. It encodes a protein of unknown function. [provided by RefSeq, Jul 2008]	-	-	-2.26	0.0441	Alzheimer’s disease, [Sekhar et al., 2019]
PPBP	pro-platelet basic protein	The protein encoded by this gene is a platelet-derived growth factor that belongs to the CXC chemokine family. This growth factor is a potent chemoattractant and activator of neutrophils. It has been shown to stimulate various cellular processes including DNA synthesis, mitosis, glycolysis, intracellular cAMP accumulation, prostaglandin E2 secretion, and synthesis of hyaluronic acid and sulfated …	-	Neutrophil degranulation	1.01	0.0257	Vitiligo [Liang et al., 2019] Lupus erythematosus [Uyar et al., 2018] Rheumatoid arthritis [Yeo et al., 2016]
ADM	Adrenomedullin	The protein encoded by this gene is a preprohormone which is cleaved to form two biologically active peptides, adrenomedullin and proadrenomedullin N-terminal 20 peptide. Adrenomedullin is a 52 aa peptide with several functions, including vasodilation, regulation of hormone secretion, promotion of angiogenesis, and antimicrobial activity. The antimicrobial activity is antibacterial, as the peptid…	-	Positive regulation of apoptotic process Cellular response to external stimulus	1.5	9.03e-05	Rheumatoid arthritis [Green et al., 2013] [Qin et al., 2014] Alzheimer’s disease [Ferrero et al., 2018] [Larrayoz et al., 2017] [Fernandez et al., 2016]
SLC16A3 / MCT4	Solute carrier family 16 member 3	Lactic acid and pyruvate transport across plasma membranes is catalyzed by members of the proton-linked monocarboxylate transporter (MCT) family, which has been designated solute carrier family-16. Each MCT appears to have slightly different substrate and inhibitor specificities and transport kinetics, which are related to the metabolic requirements of the tissues in which it is found. The MCTs, …	TCA cycle	Oxidative phosphorylation / Cellular respiration	1.04	0.000773	Alzheimer’s disease [Hong et al., 2020] Multiple sclerosis [Kaushik et al., 2019] Rheumatoid arthritis [Fujii et al., 2015] Inflammatory bowel disease (IBD) [Zhang et al., 2019]
APRT	Adenine phosphoribosyltransferase	Adenine phosphoribosyltransferase belongs to the purine/pyrimidine phosphoribosyltransferase family. A conserved feature of this gene is the distribution of CpG dinucleotides. This enzyme catalyzes the formation of AMP and inorganic pyrophosphate from adenine and 5-phosphoribosyl-1-pyrophosphate (PRPP). It also produces adenine as a by-product of the polyamine biosynthesis pathway. A homozygous d…	-	Neutrophil degranulation	-0.597	0.0182	Alzheimer’s disease [Zhang et al., 2017] [Shah et al., 2017]
MRPL4	Mitochondrial ribosomal protein L4	Mammalian mitochondrial ribosomal proteins are encoded by nuclear genes and help in protein synthesis within the mitochondrion. Mitochondrial ribosomes (mitoribosomes) consist of a small 28S subunit and a large 39S subunit. They have an estimated 75% protein to rRNA composition compared to prokaryotic ribosomes, where this ratio is reversed. Another difference between mammalian mitoribosomes and …	-	Cellular amide metabolic process	2.42	3.41e-16	Alzheimer’s disease [Chiricosta et al., 2022] [Lunnon et al., 2017]
UNG	Uracil DNA glycosylase	This gene encodes one of several uracil-DNA glycosylases. One important function of uracil-DNA glycosylases is to prevent mutagenesis by eliminating uracil from DNA molecules by cleaving the N-glycosylic bond and initiating the base-excision repair (BER) pathway. Uracil bases occur from cytosine deamination or misincorporation of dUMP residues. Alternative promoter usage and splicing of this gene…	-	-	1.11	0.00917	Alzheimer’s disease [Soltys et al., 2018]
HGS	Hepatocyte growth factor-regulated tyrosine kinase substrate	The protein encoded by this gene regulates endosomal sorting and plays a critical role in the recycling and degradation of membrane receptors. The encoded protein sorts monoubiquitinated membrane proteins into the multivesicular body, targeting these proteins for lysosome-dependent degradation. [provided by RefSeq, Dec 2010]	-	Membrane trafficking Endomembrane system organization Autophagy Intracellular protein transport VEGFA-VEGFR2 signalling pathway	1.65	1.86e-05	Alzheimer’s disease []Mukherjee et al., 2015]
PPIF	Peptidylprolyl isomerase F	The protein encoded by this gene is a member of the peptidyl-prolyl cis-trans isomerase (PPIase) family. PPIases catalyze the cis-trans isomerization of proline imidic peptide bonds in oligopeptides and accelerate the folding of proteins. This protein is part of the mitochondrial permeability transition pore in the inner mitochondrial membrane. Activation of this pore is thought to be involved in…	-	Regulation of apoptotic signalling pathway	0.829	0.00667	Alzheimer’s disease [Gauba et al., 2019] [Hemmerová et al., 2019] Parkinson’s disease [Kim et al., 2018]
PGLS	6-phosphogluconolactonase	Enables 6-phosphogluconolactonase activity. Involved in pentose-phosphate shunt. Located in extracellular exosome. [provided by Alliance of Genome Resources, Apr 2022]	-	Oxidative phosphorylation / Cellular respiration	0.919	0.0068	-
AKR7A2	Aldo-keto reductase family 7 member A2	The protein encoded by this gene belongs to the aldo/keto reductase (AKR) superfamily and AKR7 family, which are involved in the detoxification of aldehydes and ketones. The AKR7 family consists of 3 genes that are present in a cluster on the p arm of chromosome 1. This protein, thought to be localized in the golgi, catalyzes the NADPH-dependent reduction of succinic semialdehyde to the endogenou…	-	Oxidative phosphorylation / Cellular respiration	2.33	3e-13	Alzheimer’s disease [Picklo et al., 2001]
TNFSF13B	TNF superfamily member 13b	The protein encoded by this gene is a cytokine that belongs to the tumor necrosis factor (TNF) ligand family. This cytokine is a ligand for receptors TNFRSF13B/TACI, TNFRSF17/BCMA, and TNFRSF13C/BAFFR. This cytokine is expressed in B cell lineage cells, and acts as a potent B cell activator. It has been also shown to play an important role in the proliferation and differentiation of B cells. [pro…	-	Cytokine Signalling in Immune system Regulation of cell adhesion Regulation of Immune effector process	1.04	0.00121	Multiple sclerosis [Yusei et al., 2018] [González-Serna et al., 2018] Sjogren’s syndrome [Mircheff et al., 2019] [Nezons et alk., 2019] [Lee et al, 2018] Lupus erythematosus [Stohl et al., 2020] [Dong et al., 2019] Lupus nephritis [Suso et al., 2018] [Schwarting et al., 2018] Rheumatoid arthritis [Fu et al., 2019] [Shabgah et al., 2019]
GOTIDH2	Isocitrate dehydrogenase (NADP(+)) 2	Isocitrate dehydrogenases catalyze the oxidative decarboxylation of isocitrate to 2-oxoglutarate. These enzymes belong to two distinct subclasses, one of which utilizes NAD(+) as the electron acceptor and the other NADP(+). Five isocitrate dehydrogenases have been reported: three NAD(+)-dependent isocitrate dehydrogenases, which localize to the mitochondrial matrix, and two NADP(+)-dependent isoc…	TCA (Citrate) Cycle	VEGFA-VEGFR2 signalling pathway Oxidative phosphorylation / Cellular respiration	2.24	3.01e-14	Parkinson’s disease [Kim et al., 2016]
